# Supplementary material for: Trypanosoma cruzi load in synanthropic rodents from rural areas in Chile
Source: Parasit Vectors. 2018 Mar 12;11:171. doi: 10.1186/s13071-018-2771-2 (PMC5848452; doi:10.1186/s13071-018-2771-2)
Supplement: Supplementary file 2 — Table S2. Results per individual. (XLSX 14 kb) [file 13071_2018_2771_MOESM2_ESM.xlsx]

## Sheet: Dataset Yefi et al
Additional file 2: Table S2. Results per individual.
Id	Species	Sex	Trapping area	Body mass index (BMI)	Infection status	Cycle threshold (Ct)	Parasite load (par-eq/mL)
1	Rattus rattus	Male	Peridomestic	no data	Negative	no Ct	0
2	Mus musculus	Male	Peridomestic	0.17	Negative	no Ct	0
3	Mus musculus	Male	Peridomestic	0.20	Positive	28.58	8.52
4	Mus musculus	Female	Peridomestic	no data	Positive	30.97	1.67
5	Mus musculus	Male	Peridomestic	no data	Positive	30.41	2.45
6	Mus musculus	Male	Peridomestic	no data	Positive	30.35	2.55
7	Mus musculus	Female	Peridomestic	0.20	Positive	31.33	2.06
8	Rattus rattus	Female	Domestic	0.32	Positive	34.55	0.23
9	Octodon degus	Female	Peridomestic	0.39	Positive	29.32	5.15
10	Octodon degus	Male	Peridomestic	0.44	Negative	no Ct	0
11	Octodon degus	Male	Domestic	0.41	Positive	30.99	1.64
12	Octodon degus	Female	Peridomestic	0.36	Negative	no Ct	0
13	Rattus rattus	Male	Peridomestic	0.25	Positive	32.49	0.93
14	Rattus rattus	Male	Peridomestic	0.30	Positive	30.27	2.69
15	Rattus rattus	Female	Peridomestic	0.30	Negative	no Ct	0
16	Rattus rattus	Female	Peridomestic	0.36	Positive	31.87	0.9
17	Rattus rattus	Male	Peridomestic	0.29	Positive	32.97	0.67
18	Rattus rattus	Female	Peridomestic	0.24	Positive	30.61	3.36
19	Rattus rattus	Male	Peridomestic	0.22	Positive	29.53	7.05
20	Rattus rattus	Female	Peridomestic	0.25	Positive	26.3	71.5
21	Rattus rattus	Female	Peridomestic	no data	Positive	32.97	0.67
22	Rattus rattus	Male	Peridomestic	0.25	Negative	no Ct	0
23	Rattus rattus	Female	Peridomestic	0.25	Positive	26.8	51
24	Phyllotis darwini	Male	Peridomestic	0.37	Positive	31.39	2.21
25	Rattus rattus	Female	Peridomestic	0.35	Positive	31.07	2.75
26	Rattus rattus	Male	Peridomestic	0.21	Positive	25.68	109
27	Rattus rattus	Female	Peridomestic	0.42	Positive	30.8	3.3
28	Rattus rattus	Female	Peridomestic	0.35	Positive	29.78	6.62
29	Rattus rattus	Male	Domestic	0.32	Positive	30.66	3.63
30	Rattus rattus	Female	Peridomestic	0.36	Positive	29.67	7.16
31	Rattus rattus	Female	Peridomestic	0.38	Positive	29.96	5.87
32	Rattus rattus	Male	Peridomestic	0.19	Positive	30.56	3.89
33	Phyllotis darwini	Male	Peridomestic	0.36	Positive	30.65	3.24
34	Rattus rattus	Male	Domestic	0.26	Positive	29.77	5.92
35	Rattus rattus	Female	Peridomestic	0.37	Positive	30.66	3.23
36	Phyllotis darwini	Female	Domestic	0.27	Positive	29.55	6.89
37	Rattus rattus	Female	Peridomestic	0.29	Positive	31.1	2.39
38	Rattus rattus	Male	Peridomestic	0.22	Positive	31.53	1.77
39	Rattus rattus	Male	Domestic	0.24	Positive	31.81	1.47
40	Rattus rattus	Male	Domestic	0.22	Positive	30.08	4.8
41	Rattus rattus	Female	Peridomestic	0.25	Positive	31.62	1.67
42	Rattus rattus	Male	Peridomestic	0.26	Positive	28.62	13
43	Rattus rattus	Male	Peridomestic	0.31	Positive	21.55	1644.34
44	Rattus rattus	Male	Domestic	0.24	Positive	29.98	5.11
45	Rattus rattus	Male	Peridomestic	0.22	Positive	29.38	7.75
46	Rattus rattus	Female	Peridomestic	0.27	Positive	29.84	5.64
47	Rattus rattus	Female	Domestic	0.24	Positive	29.52	7.03
48	Rattus rattus	Female	Peridomestic	0.34	Positive	33.87	0.36
49	Rattus rattus	Female	Peridomestic	0.25	Positive	30.05	7.28
50	Phyllotis darwini	Male	Domestic	0.27	Positive	30.55	3.5
51	Rattus rattus	Male	Peridomestic	0.33	Positive	26.92	61.9
52	Rattus rattus	Male	Domestic	0.21	Positive	29.44	11.1
53	Phyllotis darwini	Male	Peridomestic	0.26	Positive	31.72	2.33
54	Rattus rattus	Male	Peridomestic	0.27	Negative	no Ct	0
55	Rattus rattus	Male	Peridomestic	0.14	Positive	31.56	1.76
56	Rattus rattus	Male	Domestic	0.18	Positive	32.72	1.18
57	Rattus rattus	Male	Domestic	0.16	Positive	32.12	1.77
58	Phyllotis darwini	Female	Peridomestic	0.28	Positive	30.12	4.95
59	Rattus rattus	Male	Peridomestic	0.40	Negative	no Ct	0
60	Rattus rattus	Male	Peridomestic	0.24	Positive	29.21	9.23
61	Rattus rattus	Male	Peridomestic	0.30	Positive	34.73	0.21
62	Rattus rattus	Male	Peridomestic	no data	Negative	no Ct	0
63	Rattus rattus	Female	Peridomestic	0.32	Negative	no Ct	0
64	Rattus rattus	Female	Peridomestic	0.44	Positive	32.87	0.76
65	Rattus rattus	Male	Peridomestic	0.39	Positive	36.45	0.07
66	Rattus rattus	Male	Peridomestic	0.30	Positive	31.94	1.43
67	Rattus rattus	Male	Peridomestic	0.31	Positive	31.94	1.42
68	Rattus rattus	Male	Peridomestic	0.32	Positive	32.14	1.25
69	Rattus rattus	Male	Peridomestic	0.49	Negative	no Ct	0
70	Rattus rattus	Male	Peridomestic	0.24	Negative	no Ct	0
71	Rattus rattus	Female	Peridomestic	0.41	Positive	31.58	1.82
